# Supplementary material for: Transcriptome and 16S rRNA Amplicon Sequencing Analysis of Nutrition Metabolism in Silver Pomfret at Varying Flow Rates
Source: Animals (Basel). 2026 Jun 12;16(12):1818. doi: 10.3390/ani16121818 (PMC13295404; doi:10.3390/ani16121818)
Supplement: Supplementary file 1 [file animals-16-01818-s001.zip]

Archive with 11 entries (11 files):
- Figure S1.pdf
- Figure S2.pdf
- Figure S3.pdf
- Figure S4.pdf
- Figure S5.pdf
- File S1.pdf
- Supplement Figure captions.pdf
- Table S1.pdf
- Table S2.pdf
- Table S3.pdf
- Table S4.pdf
